# Supplementary material for: Identification and predictive machine learning model construction of gut microbiota associated with carcinoembryonic antigens in colorectal cancer
Source: mSphere. 2025 Sep 17;10(10):e00454-25. doi: 10.1128/msphere.00454-25 (PMC12570507; doi:10.1128/msphere.00454-25)
Supplement: Table S3 — List of differential GO items and KEGG pathways of H-CEA and L-CEA groups. [file msphere.00454-25-s0006.xlsx]

## Sheet: GO in L-CEA
Table.S3. List of differential GO items of L-CEA group.
GO items in L-CEA	logFC	P.Value
GOCC_RESPIRATORY_CHAIN_COMPLEX_IV	0.0100494	0.0487371
GOMF_OXIDOREDUCTASE_ACTIVITY_ACTING_ON_A_HEME_GROUP_OF_DONORS	0.0140365	0.0424379
GOBP_POSITIVE_REGULATION_OF_FATTY_ACID_METABOLIC_PROCESS	0.01545	0.0283017
GOBP_REGULATION_OF_FATTY_ACID_OXIDATION	0.0164623	0.0305705
GOCC_AMPA_GLUTAMATE_RECEPTOR_COMPLEX	0.0172864	0.0284678
GOBP_POSITIVE_REGULATION_OF_CELLULAR_RESPIRATION	0.0178899	0.0279648
GOBP_REGULATION_OF_SEQUESTERING_OF_TRIGLYCERIDE	0.0183933	0.0300098
GOBP_PEPTIDYL_L_CYSTEINE_S_PALMITOYLATION	0.0199015	0.0258145
GOBP_REGULATION_OF_FATTY_ACID_BETA_OXIDATION	0.0217596	0.00802503
GOBP_GLYCINE_TRANSPORT	0.0238207	0.0256774
GOBP_NEGATIVE_REGULATION_OF_STEM_CELL_PROLIFERATION	0.0239176	0.0123528
GOBP_GAP_JUNCTION_ASSEMBLY	0.0239511	0.0128894
GOCC_STRIATED_MUSCLE_THIN_FILAMENT	0.0246028	0.020904
GOMF_OXYGEN_BINDING	0.025303	0.0290105
GOBP_REGULATION_OF_GAP_JUNCTION_ASSEMBLY	0.0259154	0.0490116
GOBP_REGULATION_OF_TYPE_B_PANCREATIC_CELL_PROLIFERATION	0.0266482	0.0357997
GOBP_RETINAL_CONE_CELL_DEVELOPMENT	0.0274369	0.0444514
GOMF_LONG_CHAIN_FATTY_ACID_BINDING	0.0311062	0.0270995
GOBP_REGULATION_OF_GONAD_DEVELOPMENT	0.0311124	0.0123829
GOBP_POSITIVE_REGULATION_OF_FATTY_ACID_OXIDATION	0.0312128	0.0033462
GOBP_POSITIVE_REGULATION_OF_FATTY_ACID_BETA_OXIDATION	0.0324376	0.00358019
GOBP_OXYGEN_TRANSPORT	0.0396414	0.0109012
GOCC_HEMOGLOBIN_COMPLEX	0.0444371	0.0225466
GOMF_OXYGEN_CARRIER_ACTIVITY	0.045428	0.00928283
GOMF_HYDROLASE_ACTIVITY_ACTING_ON_CARBON_NITROGEN_BUT_NOT_PEPTIDE_BONDS_IN_LINEAR_AMIDINES	0.046461	0.0103564
GOMF_HAPTOGLOBIN_BINDING	0.0568411	0.012033
Footnote: GO items: Enriched KEGG pathways. LogFC: FC represents the folding change, that is, the ratio of the expression of H-CEA and L-CEA. The logarithm is taken as the base of 2. Statistically significant when p-value is less than 0.05.

## Sheet: GO in H-CEA
Table.S3. List of differential GO items of H-CEA group.
GO items in H-CEA	logFC	P.Value
GOMF_PHOSPHATE_ION_BINDING	0.0371872	0.0159655
GOMF_G_PROTEIN_COUPLED_NEUROTRANSMITTER_RECEPTOR_ACTIVITY	0.0360654	0.0336621
GOBP_CHEMOSENSORY_BEHAVIOR	0.0346102	0.00997784
GOBP_CARDIAC_PACEMAKER_CELL_DIFFERENTIATION	0.0309961	0.0409634
GOBP_NEGATIVE_REGULATION_OF_SYSTEMIC_ARTERIAL_BLOOD_PRESSURE	0.0304833	0.0029788
GOBP_INTRACELLULAR_MRNA_LOCALIZATION	0.030347	0.034571
GOBP_PROTEIN_AUTO_ADP_RIBOSYLATION	0.0293815	0.0170985
GOBP_OLFACTORY_BEHAVIOR	0.0287359	0.0340474
GOBP_POSITIVE_REGULATION_OF_ISOTYPE_SWITCHING_TO_IGG_ISOTYPES	0.0287242	0.0216737
GOMF_BITTER_TASTE_RECEPTOR_ACTIVITY	0.028174	0.0285036
GOCC_CD40_RECEPTOR_COMPLEX	0.0274965	0.0228459
GOBP_I_KAPPAB_PHOSPHORYLATION	0.0270269	0.0217061
GOBP_ROSTROCAUDAL_NEURAL_TUBE_PATTERNING	0.026667	0.0289186
GOBP_ETHER_BIOSYNTHETIC_PROCESS	0.0262063	0.0107295
GOBP_ISOTYPE_SWITCHING_TO_IGG_ISOTYPES	0.0255424	0.00909843
GOBP_CELLULAR_LIPID_BIOSYNTHETIC_PROCESS	0.0227306	0.022284
GOBP_NEGATIVE_REGULATION_OF_CELLULAR_RESPONSE_TO_HYPOXIA	0.0220504	0.0482276
GOMF_MAP_KINASE_ACTIVITY	0.0217731	0.0126386
GOMF_SUMO_LIGASE_ACTIVITY	0.0217326	0.0199244
GOCC_PERICENTRIOLAR_MATERIAL	0.0214889	0.0238283
GOBP_REGULATION_OF_CILIUM_BEAT_FREQUENCY	0.018711	0.0407816
GOBP_CEREBRAL_CORTEX_NEURON_DIFFERENTIATION	0.0171838	0.00747345
GOCC_TRANSCRIPTION_EXPORT_COMPLEX	0.0171838	0.0225146
GOBP_NEURAL_TUBE_PATTERNING	0.0165359	0.0332589
GOBP_BRAIN_MORPHOGENESIS	0.0162282	0.0388909
GOBP_POSITIVE_REGULATION_OF_ERAD_PATHWAY	0.0137373	0.0169338
GOBP_REGULATION_OF_ERAD_PATHWAY	0.01354	0.0310877
GOBP_CELL_VOLUME_HOMEOSTASIS	0.0131195	0.0453752
GOCC_PRESPLICEOSOME	0.0125673	0.0306629
GOCC_CILIARY_MEMBRANE	0.011812	0.0214994
GOBP_VIRION_ASSEMBLY	0.0113075	0.042377
Footnote: GO items: Enriched KEGG pathways. LogFC: FC represents the folding change, that is, the ratio of the expression of H-CEA and L-CEA.
The logarithm is taken as the base of 2. Statistically significant when p-value is less than 0.05.

## Sheet: KEGG in H-CEA
Table.S3. List of differential KEGG pathways of H-CEA group.
KEGG pathways in H-CEA	logFC	P.Value
KEGG_MEDICUS_REFERENCE_ACTIVATION_OF_PRC2.2_BY_UBIQUITINATION_OF_H2AK119	0.0219707	0.0323732
KEGG_MEDICUS_REFERENCE_MLK_JNK_SIGNALING_PATHWAY	0.0193033	0.0426281
KEGG_MEDICUS_REFERENCE_TNF_JNK_SIGNALING_PATHWAY	0.0223405	0.0427659
Footnote: GO items: Enriched KEGG pathways. LogFC: FC represents the folding change, that is, the ratio of the expression of H-CEA and L-CEA.
The logarithm is taken as the base of 2. Statistically significant when p-value is less than 0.05.
