# Supplementary material for: Identification and predictive machine learning model construction of gut microbiota associated with carcinoembryonic antigens in colorectal cancer
Source: mSphere. 2025 Sep 17;10(10):e00454-25. doi: 10.1128/msphere.00454-25 (PMC12570507; doi:10.1128/msphere.00454-25)
Supplement: Table S4 — Association between CEA-associated GO and KEGG enrichment and the dominant gut microbiota in H-CEA and L-CEA groups. [file msphere.00454-25-s0007.xlsx]

## Sheet: GO in L-CEA
Table.S4. Association between CEA-associated enrichment of GO items and dominant gut microbiota in L-CEA.
Gut microbiota associated with CEA levels	GO items	r.value	p.value	Method
p__Firmicutes.c__Erysipelotrichia	GOBP_GLYCINE_TRANSPORT	-0.616923	0.00102074	Spearman correlation
c__Erysipelotrichia.o__Erysipelotrichales	GOBP_GLYCINE_TRANSPORT	-0.616923	0.00102074	Spearman correlation
o__Erysipelotrichales.f__Erysipelotrichaceae	GOBP_GLYCINE_TRANSPORT	-0.616923	0.00102074	Spearman correlation
g__Christensenella.s__uncultured_bacterium	GOBP_POSITIVE_REGULATION_OF_CELLULAR_RESPIRATION	0.595138	0.00169976	Spearman correlation
f__Erysipelotrichaceae.g__Clostridium_XVIII	GOBP_GLYCINE_TRANSPORT	-0.547692	0.00459737	Spearman correlation
f__Peptostreptococcaceae.g__Peptostreptococcus	GOBP_OXYGEN_TRANSPORT	-0.546154	0.00473681	Spearman correlation
f__Peptostreptococcaceae.g__Peptostreptococcus	GOBP_REGULATION_OF_FATTY_ACID_OXIDATION	-0.509231	0.00932505	Spearman correlation
f__Clostridiales_Incertae_Sedis_XI.g__Anaerococcus	GOBP_REGULATION_OF_GAP_JUNCTION_ASSEMBLY	-0.502667	0.0104393	Spearman correlation
f__Clostridiales_Incertae_Sedis_XI.g__Anaerococcus	GOBP_GAP_JUNCTION_ASSEMBLY	-0.487736	0.0133894	Spearman correlation
g__Bacteroides.s__Prevotella_heparinolytica	GOBP_REGULATION_OF_GAP_JUNCTION_ASSEMBLY	-0.470679	0.0175672	Spearman correlation
f__Peptostreptococcaceae.g__Peptostreptococcus	GOBP_POSITIVE_REGULATION_OF_FATTY_ACID_OXIDATION	-0.462308	0.0199767	Spearman correlation
f__Peptostreptococcaceae.g__Peptostreptococcus	GOBP_POSITIVE_REGULATION_OF_FATTY_ACID_METABOLIC_PROCESS	-0.461538	0.0202109	Spearman correlation
f__Peptostreptococcaceae.g__Peptostreptococcus	GOBP_GAP_JUNCTION_ASSEMBLY	-0.459231	0.0209272	Spearman correlation
g__Paraeggerthella.s__Paraeggerthella_hongkongensis	GOBP_POSITIVE_REGULATION_OF_FATTY_ACID_METABOLIC_PROCESS	-0.457862	0.0213616	Spearman correlation
g__Bacteroides.s__Prevotella_heparinolytica	GOBP_POSITIVE_REGULATION_OF_FATTY_ACID_METABOLIC_PROCESS	-0.447799	0.0247859	Spearman correlation
g__Clostridium_XlVa.s__Eubacterium_fissicatena	GOBP_POSITIVE_REGULATION_OF_FATTY_ACID_METABOLIC_PROCESS	0.429821	0.0319976	Spearman correlation
g__Paraeggerthella.s__Paraeggerthella_hongkongensis	GOBP_REGULATION_OF_FATTY_ACID_OXIDATION	-0.420991	0.0361073	Spearman correlation
g__Paraeggerthella.s__Paraeggerthella_hongkongensis	GOBP_POSITIVE_REGULATION_OF_FATTY_ACID_OXIDATION	-0.396777	0.0495552	Spearman correlation
f__Peptostreptococcaceae.g__Peptostreptococcus	GOMF_HAPTOGLOBIN_BINDING	-0.606154	0.00131941	Spearman correlation
f__Peptostreptococcaceae.g__Peptostreptococcus	GOMF_OXYGEN_CARRIER_ACTIVITY	-0.572308	0.00279467	Spearman correlation
f__Peptostreptococcaceae.g__Peptostreptococcus	GOMF_OXYGEN_BINDING	-0.499231	0.0110653	Spearman correlation
g__Clostridium_XlVa.s__Eubacterium_fissicatena	GOMF_HYDROLASE_ACTIVITY_ACTING_ON_CARBON_NITROGEN_BUT_NOT_PEPTIDE_BONDS_IN_LINEAR_AMIDINES	0.470679	0.0175672	Spearman correlation
g__Ruminococcus.s__Ruminococcus_callidus	GOMF_LONG_CHAIN_FATTY_ACID_BINDING	0.45346	0.022809	Spearman correlation
g__Clostridium_XlVa.s__Eubacterium_fissicatena	GOMF_HAPTOGLOBIN_BINDING	0.431455	0.0312797	Spearman correlation
p__Firmicutes.c__Erysipelotrichia	GOMF_LONG_CHAIN_FATTY_ACID_BINDING	-0.426923	0.033303	Spearman correlation
c__Erysipelotrichia.o__Erysipelotrichales	GOMF_LONG_CHAIN_FATTY_ACID_BINDING	-0.426923	0.033303	Spearman correlation
o__Erysipelotrichales.f__Erysipelotrichaceae	GOMF_LONG_CHAIN_FATTY_ACID_BINDING	-0.426923	0.033303	Spearman correlation
f__Clostridiales_Incertae_Sedis_XI.g__Anaerococcus	GOMF_HAPTOGLOBIN_BINDING	-0.426354	0.0335641	Spearman correlation
f__Erysipelotrichaceae.g__Clostridium_XVIII	GOMF_LONG_CHAIN_FATTY_ACID_BINDING	-0.413846	0.0397308	Spearman correlation
g__Paraeggerthella.s__Paraeggerthella_hongkongensis	GOMF_HYDROLASE_ACTIVITY_ACTING_ON_CARBON_NITROGEN_BUT_NOT_PEPTIDE_BONDS_IN_LINEAR_AMIDINES	-0.411085	0.0412056	Spearman correlation
g__Clostridium_XlVa.s__Eubacterium_fissicatena	GOMF_OXYGEN_BINDING	0.41021	0.0416824	Spearman correlation
g__Bacteroides.s__Prevotella_heparinolytica	GOMF_LONG_CHAIN_FATTY_ACID_BINDING	-0.405307	0.0444326	Spearman correlation
Footnote: The r.value is the Spearman correlation coefficient value. P-value less than 0.05 is statistically significant.

## Sheet: GO in H-CEA
Table.S4. Association between CEA-associated enrichment of GO items and dominant gut microbiota in H-CEA.
Gut microbiota associated with CEA levels	GO items	r.value	p.value	Method
g__Catabacter.s__uncultured_bacterium	GOBP_BRAIN_MORPHOGENESIS	-0.593933	0.00174655	Spearman correlation
g__Ruminococcus.s__Ruminococcus_callidus	GOBP_BRAIN_MORPHOGENESIS	-0.569576	0.00295897	Spearman correlation
g__Christensenella.s__uncultured_bacterium	GOBP_BRAIN_MORPHOGENESIS	-0.557791	0.0037653	Spearman correlation
g__Ruminococcus.s__Ruminococcus_callidus	GOBP_REGULATION_OF_ERAD_PATHWAY	-0.522249	0.00740621	Spearman correlation
f__Peptostreptococcaceae.g__Peptostreptococcus	GOBP_REGULATION_OF_CILIUM_BEAT_FREQUENCY	0.52	0.00771182	Spearman correlation
o__Clostridiales.f__Christensenellaceae	GOBP_CELL_VOLUME_HOMEOSTASIS	-0.509207	0.00932895	Spearman correlation
f__Christensenellaceae.g__Christensenella	GOBP_CELL_VOLUME_HOMEOSTASIS	-0.509207	0.00932895	Spearman correlation
g__Christensenella.s__uncultured_bacterium	GOBP_CEREBRAL_CORTEX_NEURON_DIFFERENTIATION	-0.477074	0.0158912	Spearman correlation
g__Catabacter.s__uncultured_bacterium	GOBP_REGULATION_OF_ERAD_PATHWAY	-0.472255	0.0171413	Spearman correlation
o__Clostridiales.f__Peptococcaceae_1	GOBP_PROTEIN_AUTO_ADP_RIBOSYLATION	0.460604	0.0204986	Spearman correlation
p__Firmicutes.c__Erysipelotrichia	GOBP_CEREBRAL_CORTEX_NEURON_DIFFERENTIATION	0.456923	0.0216639	Spearman correlation
c__Erysipelotrichia.o__Erysipelotrichales	GOBP_CEREBRAL_CORTEX_NEURON_DIFFERENTIATION	0.456923	0.0216639	Spearman correlation
o__Erysipelotrichales.f__Erysipelotrichaceae	GOBP_CEREBRAL_CORTEX_NEURON_DIFFERENTIATION	0.456923	0.0216639	Spearman correlation
g__Catabacter.s__uncultured_rumen_bacterium	GOBP_BRAIN_MORPHOGENESIS	-0.451067	0.0236283	Spearman correlation
g__Christensenella.s__uncultured_bacterium	GOBP_CELL_VOLUME_HOMEOSTASIS	-0.444546	0.0259828	Spearman correlation
p__Firmicutes.c__Erysipelotrichia	GOBP_NEURAL_TUBE_PATTERNING	0.443846	0.0262464	Spearman correlation
c__Erysipelotrichia.o__Erysipelotrichales	GOBP_NEURAL_TUBE_PATTERNING	0.443846	0.0262464	Spearman correlation
o__Erysipelotrichales.f__Erysipelotrichaceae	GOBP_NEURAL_TUBE_PATTERNING	0.443846	0.0262464	Spearman correlation
f__Erysipelotrichaceae.g__Clostridium_XVIII	GOBP_CEREBRAL_CORTEX_NEURON_DIFFERENTIATION	0.442308	0.0268333	Spearman correlation
p__Firmicutes.c__Erysipelotrichia	GOBP_BRAIN_MORPHOGENESIS	0.441538	0.0271306	Spearman correlation
c__Erysipelotrichia.o__Erysipelotrichales	GOBP_BRAIN_MORPHOGENESIS	0.441538	0.0271306	Spearman correlation
o__Erysipelotrichales.f__Erysipelotrichaceae	GOBP_BRAIN_MORPHOGENESIS	0.441538	0.0271306	Spearman correlation
g__Ruminococcus.s__Ruminococcus_callidus	GOBP_CHEMOSENSORY_BEHAVIOR	-0.439151	0.0280704	Spearman correlation
g__Bacteroides.s__Prevotella_heparinolytica	GOBP_REGULATION_OF_CILIUM_BEAT_FREQUENCY	0.431455	0.0312797	Spearman correlation
g__Catabacter.s__uncultured_rumen_bacterium	GOBP_CARDIAC_PACEMAKER_CELL_DIFFERENTIATION	-0.431455	0.0312797	Spearman correlation
g__Clostridium_XlVa.s__Eubacterium_fissicatena	GOBP_I_KAPPAB_PHOSPHORYLATION	-0.429821	0.0319976	Spearman correlation
g__Clostridium_XlVa.s__Eubacterium_fissicatena	GOBP_ETHER_BIOSYNTHETIC_PROCESS	-0.428187	0.0327286	Spearman correlation
g__Clostridium_XlVa.s__Eubacterium_fissicatena	GOBP_CELLULAR_LIPID_BIOSYNTHETIC_PROCESS	-0.428187	0.0327286	Spearman correlation
g__Clostridium_XlVa.s__Eubacterium_fissicatena	GOBP_INTRACELLULAR_MRNA_LOCALIZATION	-0.428187	0.0327286	Spearman correlation
f__Peptostreptococcaceae.g__Peptostreptococcus	GOBP_NEGATIVE_REGULATION_OF_SYSTEMIC_ARTERIAL_BLOOD_PRESSURE	0.427692	0.0329524	Spearman correlation
o__Clostridiales.f__Christensenellaceae	GOBP_CEREBRAL_CORTEX_NEURON_DIFFERENTIATION	-0.427261	0.0331488	Spearman correlation
f__Christensenellaceae.g__Christensenella	GOBP_CEREBRAL_CORTEX_NEURON_DIFFERENTIATION	-0.427261	0.0331488	Spearman correlation
f__Erysipelotrichaceae.g__Clostridium_XVIII	GOBP_NEURAL_TUBE_PATTERNING	0.425385	0.034013	Spearman correlation
g__Paraeggerthella.s__Paraeggerthella_hongkongensis	GOBP_REGULATION_OF_CILIUM_BEAT_FREQUENCY	0.417689	0.0377477	Spearman correlation
g__Clostridium_XlVa.s__Eubacterium_fissicatena	GOBP_NEGATIVE_REGULATION_OF_SYSTEMIC_ARTERIAL_BLOOD_PRESSURE	-0.411844	0.0407962	Spearman correlation
g__Bacteroides.s__Prevotella_heparinolytica	GOBP_NEGATIVE_REGULATION_OF_SYSTEMIC_ARTERIAL_BLOOD_PRESSURE	0.406941	0.0435004	Spearman correlation
g__Ruminococcus.s__Ruminococcus_callidus	GOBP_POSITIVE_REGULATION_OF_ERAD_PATHWAY	-0.406683	0.0436466	Spearman correlation
o__Clostridiales.f__Christensenellaceae	GOBP_NEURAL_TUBE_PATTERNING	-0.403615	0.0454141	Spearman correlation
f__Christensenellaceae.g__Christensenella	GOBP_NEURAL_TUBE_PATTERNING	-0.403615	0.0454141	Spearman correlation
f__Erysipelotrichaceae.g__Clostridium_XVIII	GOBP_CELL_VOLUME_HOMEOSTASIS	0.402308	0.0461839	Spearman correlation
f__Peptostreptococcaceae.g__Peptostreptococcus	GOMF_G_PROTEIN_COUPLED_NEUROTRANSMITTER_RECEPTOR_ACTIVITY	0.61	0.00120511	Spearman correlation
g__Paraeggerthella.s__Paraeggerthella_hongkongensis	GOMF_G_PROTEIN_COUPLED_NEUROTRANSMITTER_RECEPTOR_ACTIVITY	0.545913	0.004759	Spearman correlation
g__Paraeggerthella.s__Paraeggerthella_hongkongensis	GOMF_MAP_KINASE_ACTIVITY	0.539309	0.00540129	Spearman correlation
g__Bacteroides.s__Prevotella_heparinolytica	GOMF_BITTER_TASTE_RECEPTOR_ACTIVITY	0.469044	0.0180179	Spearman correlation
f__Peptostreptococcaceae.g__Peptostreptococcus	GOMF_BITTER_TASTE_RECEPTOR_ACTIVITY	0.449231	0.0242731	Spearman correlation
g__Clostridium_XlVa.s__Eubacterium_fissicatena	GOMF_G_PROTEIN_COUPLED_NEUROTRANSMITTER_RECEPTOR_ACTIVITY	-0.429821	0.0319976	Spearman correlation
g__Clostridium_XlVa.s__Eubacterium_fissicatena	GOMF_BITTER_TASTE_RECEPTOR_ACTIVITY	-0.426553	0.0334729	Spearman correlation
g__Bacteroides.s__Prevotella_heparinolytica	GOMF_MAP_KINASE_ACTIVITY	0.405307	0.0444326	Spearman correlation
Footnote: The r.value is the Spearman correlation coefficient value. P-value less than 0.05 is statistically significant.

## Sheet: KEGG in H-CEA
Table.S4. Association between CEA-associated enrichment of KEGG pathways and dominant gut microbiota in H-CEA.
Gut microbiota associated with CEA levels	KEGG pathways	r.value	p.value	Method
p__Firmicutes.c__Erysipelotrichia	KEGG_MEDICUS_REFERENCE_MLK_JNK_SIGNALING_PATHWAY	0.507692	0.0095769	Spearman correlation
c__Erysipelotrichia.o__Erysipelotrichales	KEGG_MEDICUS_REFERENCE_MLK_JNK_SIGNALING_PATHWAY	0.507692	0.0095769	Spearman correlation
o__Erysipelotrichales.f__Erysipelotrichaceae	KEGG_MEDICUS_REFERENCE_MLK_JNK_SIGNALING_PATHWAY	0.507692	0.0095769	Spearman correlation
g__Christensenella.s__uncultured_bacterium	KEGG_MEDICUS_REFERENCE_MLK_JNK_SIGNALING_PATHWAY	-0.502373	0.0104916	Spearman correlation
g__Ruminococcus.s__Ruminococcus_callidus	KEGG_MEDICUS_REFERENCE_MLK_JNK_SIGNALING_PATHWAY	-0.464466	0.0193311	Spearman correlation
g__Catabacter.s__uncultured_bacterium	KEGG_MEDICUS_REFERENCE_MLK_JNK_SIGNALING_PATHWAY	-0.451774	0.0233837	Spearman correlation
g__Catabacter.s__uncultured_rumen_bacterium	KEGG_MEDICUS_REFERENCE_ACTIVATION_OF_PRC2.2_BY_UBIQUITINATION_OF_H2AK119	-0.411844	0.0407962	Spearman correlation
o__Clostridiales.f__Peptococcaceae_1	KEGG_MEDICUS_REFERENCE_TNF_JNK_SIGNALING_PATHWAY	0.407672	0.0430888	Spearman correlation
g__Catabacter.s__uncultured_bacterium	KEGG_MEDICUS_REFERENCE_ACTIVATION_OF_PRC2.2_BY_UBIQUITINATION_OF_H2AK119	-0.401176	0.0468588	Spearman correlation
Footnote: The r.value is the Spearman correlation coefficient value. P-value less than 0.05 is statistically significant.
